# Supplementary material for: New 6′-Amino-5′-cyano-2-oxo-1,2-dihydro-1′H-spiro[indole-3,4′-pyridine]-3′-carboxamides: Synthesis, Reactions, Molecular Docking Studies and Biological Activity
Source: Molecules. 2023 Apr 2;28(7):3161. doi: 10.3390/molecules28073161 (PMC10096136; doi:10.3390/molecules28073161)
Supplement: Supplementary file 1 [file molecules-28-03161-s001.zip]

Archive with 1 entries (1 files):
- molecules-2280714-supplementary.pdf
